# Supplementary material for: Serological and Molecular Characterization of Hepatitis B Virus Infection in Gastric Cancer
Source: Front Cell Infect Microbiol. 2022 May 3;12:894836. doi: 10.3389/fcimb.2022.894836 (PMC9113707; doi:10.3389/fcimb.2022.894836)
Supplement: Supplementary file 2 [file Table_1.xls]

## Sheet: Sheet1
Sample ID	Gender	Age	HBV markers					Sequencing statistics						Quality statistics
			HBsAg	HBsAb	HBcAb	HBeAg	HBeAb	Total number of sequenced reads	Total number of uniquely mapped non-duplicate reads	Total number of covered targeted bases	Median coverage (and range) per targeted base	Percentage of targeted bases with coverage >200	Sequencing coverage	Read1 Q30	Read2 Q30
19B3197989	female	86	-	+	+	-	+
20S8739578	male	70	-	+	+	-	+
20S2450709	male	66	-	+	+	-	+
20S2450743	female	43	+	-	-	+	-
20S2450791	male	75	-	+	+	-	+
19S3198036	female	32	+	-	-	+	-
19B3560537	female	65	-	+	+	-	+
19S3560987	male	42	-	-	-	-	-
19P3560522	female	39	-	-	-	-	-
20B8321395	female	29	-	-	-	-	-
20B8321453	female	29	-	-	-	-	-
20B8739733	female	50	-	-	-	-	-
20B2446693	male	63	-	-	-	-	-
20S2450697	male	68	-	-	-	-	-
20S2450848	male	51	-	-	-	-	-
19S3560762	female	22	-	-	-	-	-

## Sheet: Sheet2
Table S1. Summary of sequencing coverage and quality statistics for gastric cancer cases used for next-generation sequencing.
Sample ID	Gender	Age	HBV markers					Sequencing statistics						Quality statistics
			HBsAg	HBsAb	HBcAb	HBeAg	HBeAb	Total number of sequenced reads(M)	Total number of uniquely mapped non-duplicate reads	Total number of covered targeted bases(M)	Median coverage (and range) per targeted base	Percentage of targeted bases with coverage >200	Sequencing coverage	Read1 Q30	Read2 Q30
20S8739578	male	70	-	+	+	-	+	322.73	69.01	3358.44	1202.84	0.9942	1202.84	90.9	88.58
20S2450709	male	66	-	+	+	-	+	242.16	149.16	7663.01	2744.53	0.997	2744.53	92.88	90.04
20S2450791	male	75	-	+	+	-	+	382.93	80.47	4240.53	1518.76	0.9949	1518.76	91.56	90.05
19S3560987	male	42	-	-	-	-	-	416.73	92.03	2360.95	845.58	0.9964	845.58	91.85	86.34
20S2450697	male	68	-	-	-	-	-	163.47	92.5	5285.27	1892.94	0.9956	1892.94	92.84	88.62
20S2450848	male	51	-	-	-	-	-	94.06	110.79	5984.26	2143.28	0.9953	2143.28	90.69	87.69
19S3560762	female	22	-	-	-	-	-	464.08	131.94	4943.04	1770.37	0.9969	1770.36	92.46	89.88
19B3197989	female	86	-	+	+	-	+	229.35	121.96	7868.73	2818.21	99.47%	2818.21	97.14	90.51
20S2450743	female	43	+	-	-	+	-	320.25	166.99	8716.61	3121.88	99.62%	3121.88	91.54	91.24
19S3198036	female	32	+	-	-	+	-	339.97	56.45	7793.57	1738.68	99.58%	1738.68	90.94	90.91
19B3560537	female	65	-	+	+	-	+	313.57	124.59	7977.43	2659.14	0.9949	2791.29	89.47	89.45
19P3560522	female	39	-	-	-	-	-	320.09	111.34	5706.64	2043.85	0.9966	2043.85	92.87	88.8
20B8321395	female	29	-	-	-	-	-	274.06	150.02	9348.21	3348.09	99.49%	2622.93	90.54	88.5
20B8321453	female	29	-	-	-	-	-	212.41	137.22	10589.9	3792.82	99.49%	3792.82	96.94	90.14
20B8739733	female	50	-	-	-	-	-	191.28	143.54	7519.51	2693.13	99.71%	724.55	95.55	96.62
20B2446693	male	63	-	-	-	-	-	420.6	148.86	9276.99	3322.58	99.66%	3322.58	91.61	89.63
